# Supplementary material for: Targeting YAP to overcome acquired resistance to ALK inhibitors in ALK‐rearranged lung cancer
Source: EMBO Mol Med. 2019 Oct 21;11(12):e10581. doi: 10.15252/emmm.201910581 (PMC6895608; doi:10.15252/emmm.201910581)
Supplement: Supplementary file 3 — Table EV1 [file EMMM-11-e10581-s003.xlsx]

## Sheet: CRPool_fold1.5_zhao,Dupont,zhan
Table EV1. z-score values for YAP-associated gene expression in H3122 parental cells and resistant cells.
Gene	ITGB8	E2F7	FLNA	MSN	AXL	PDGFC	FSCN1	MYL9	CAV1	CDH2	FLNB	JUN	TSPAN2	COL4A2	EGFR	FGF2	LHFP	ITGA6	MYH9	PDGFA	NAV3	ARSJ	MYBL1	GLS	TGFB2	CRIM1	PEG10	SH3RF1	VEGFC	CYR61	PDGFB	F3	LAMC2	LAMB3	ZYX	THBS1	COL4A1	LAMA3	NT5E	PDCD4	CCNB1	CCL20	PIK3C2B	S100P	KRT4	IGFBP3	SLC2A12	DUSP6	ITGB5
Parantal-1	-0.6	-0.57	-0.65	-0.71	-0.65	-0.55	-0.43	-0.75	-0.69	-0.67	-0.58	-0.48	-0.48	-0.69	-0.68	-0.7	-0.63	-0.65	-0.7	-0.86	-1.04	-0.53	-0.66	-0.81	-0.73	-0.52	-0.57	-0.66	-0.77	-0.49	-0.75	-0.58	-0.64	-0.67	-0.56	-0.36	-1	-0.69	-0.15	0.7	0.78	0.63	0.8	0.42	0.53	0.59	0.65	0.82	1.14
Parantal-2	-0.86	-1.03	-0.98	-0.99	-1.01	-1.18	-1.02	-0.96	-0.75	-0.78	-0.81	-0.73	-0.77	-0.85	-0.88	-1.01	-1.13	-1.11	-1.15	-1.13	-0.71	-1.27	-1.44	-0.99	-1.02	-1.33	-1.27	-1.3	-1.12	-0.59	-0.62	-0.56	-0.39	-0.72	-0.79	-0.3	-0.16	-1.29	-0.48	-0.56	0.5	0.67	0.56	0.65	0.54	0.08	0	0.66	0.52
Parantal-3	-1.06	-1.05	-1.05	-0.99	-0.96	-0.91	-1.14	-0.92	-1.19	-1.17	-1.24	-1.31	-1.31	-0.96	-0.98	-0.8	-0.76	-0.8	-0.76	-0.66	-0.94	-0.82	-0.45	-0.9	-0.95	-0.74	-0.81	-0.7	-0.82	-1.34	-1.17	-1.28	-1.37	-1	-0.94	-1.47	-1.19	-0.25	-1.16	1.55	0.91	0.93	1.03	1.25	0.69	0.92	1.16	1.14	0.86
CRPool-1	1.5	1.1	1.1	1.05	1.1	1.02	0.96	1.31	1.12	1.15	1.01	1.22	1.16	1.29	1.19	1.25	1.13	0.95	1.16	1.04	0.85	0.62	1.05	1.18	1.13	1.17	1.08	0.92	0.9	1.3	1.31	1.14	1.07	1.29	1.44	1.37	1.04	1.14	0.89	-0.94	-1.34	-1.11	-1.11	-1.18	-1.05	-1.16	-1.16	-1.03	-1.16
CRPool-2	0.41	1.01	0.98	1.02	1.13	1.06	1.15	0.87	1.02	1.02	1.05	0.97	0.96	1.09	1.16	1.13	1.19	1.3	1.04	1.09	1.14	0.89	0.63	0.76	0.66	0.84	0.81	0.91	1.04	0.95	0.95	1.19	1.18	1.17	1.03	0.86	1.21	1.21	1.5	-0.94	-1.19	-1.4	-1.32	-1.2	-1.49	-1.3	-1.24	-0.41	-0.22
CRPool-3	0.6	0.53	0.6	0.62	0.39	0.56	0.47	0.45	0.49	0.46	0.58	0.33	0.43	0.13	0.2	0.13	0.2	0.31	0.42	0.52	0.7	1.12	0.88	0.76	0.9	0.58	0.75	0.83	0.77	0.16	0.27	0.07	0.15	-0.07	-0.2	-0.11	0.11	-0.11	-0.6	0.19	0.34	0.29	0.05	0.06	0.78	0.87	0.58	-1.17	-1.14
[truncated: 14 more columns]
