# Supplementary material for: Targeting YAP to overcome acquired resistance to ALK inhibitors in ALK‐rearranged lung cancer
Source: EMBO Mol Med. 2019 Oct 21;11(12):e10581. doi: 10.15252/emmm.201910581 (PMC6895608; doi:10.15252/emmm.201910581)
Supplement: Supplementary file 5 — Source Data for Expanded View [file EMMM-11-e10581-s007.zip]

Archive with 4 entries (3 files):
- EV_source_data/
- EV_source_data/Source_data_for_EV1.pdf
- EV_source_data/Source_data_for_EV2.pdf
- EV_source_data/Source_data_for_EV3.pdf
